# Supplementary material for: A hybrid CNN-RNN approach for survival analysis in a Lung Cancer Screening study
Source: Heliyon. 2023 Aug 3;9(8):e18695. doi: 10.1016/j.heliyon.2023.e18695 (PMC10432611; doi:10.1016/j.heliyon.2023.e18695)
Supplement: MMC 1 — Source code for the CRNN model. [file mmc1.zip]

Archive with 63 entries (38 files):
- .git/
- .git/branches/
- .git/COMMIT_EDITMSG
- .git/config
- .git/description
- .git/FETCH_HEAD
- .git/HEAD
- .git/hooks/
- .git/hooks/applypatch-msg.sample
- .git/hooks/commit-msg.sample
- .git/hooks/fsmonitor-watchman.sample
- .git/hooks/post-update.sample
- .git/hooks/pre-applypatch.sample
- .git/hooks/pre-commit.sample
- .git/hooks/pre-merge-commit.sample
- .git/hooks/pre-push.sample
- .git/hooks/pre-rebase.sample
- .git/hooks/pre-receive.sample
- .git/hooks/prepare-commit-msg.sample
- .git/hooks/push-to-checkout.sample
- .git/hooks/update.sample
- .git/index
- .git/info/
- .git/info/exclude
- .git/logs/
- .git/logs/HEAD
- .git/logs/refs/
- .git/logs/refs/heads/
- .git/logs/refs/heads/master
- .git/logs/refs/remotes/
- .git/logs/refs/remotes/origin/
- .git/logs/refs/remotes/origin/master
- .git/objects/
- .git/objects/10/
- .git/objects/10/cb104493584063aba4c5d334ff4faeea600d48
- .git/objects/61/
- .git/objects/61/9269ae68e8cc8b2a484329a26f0904ba9188fb
- .git/objects/7f/
- .git/objects/7f/ab16b615fe6fd8a131c5353f9c1a0e2e47c3fc
- .git/objects/a4/
- .git/objects/a4/7f8090874e6ce898eb44b5f21111840a856b9b
- .git/objects/af/
- .git/objects/af/c528a4c93bae7796f049c186147d1710d03d2f
- .git/objects/c1/
- .git/objects/c1/aa7275adb231026a74251a343d02aea5b9d701
- .git/objects/e6/
- .git/objects/e6/2ece46c27a51872a3008fc8e7876a0187b0fbb
- .git/objects/e6/9de29bb2d1d6434b8b29ae775ad8c2e48c5391
- .git/objects/info/
- .git/objects/pack/
- .git/refs/
- .git/refs/heads/
- .git/refs/heads/master
- .git/refs/remotes/
- .git/refs/remotes/origin/
- .git/refs/remotes/origin/master
- .git/refs/tags/
- util/
- util/crnn_model.py
- util/resnet_3d.py
- util/__init__.py
- LICENSE
- README.md
