# Supplementary material for: A hybrid CNN-RNN approach for survival analysis in a Lung Cancer Screening study
Source: Heliyon. 2023 Aug 3;9(8):e18695. doi: 10.1016/j.heliyon.2023.e18695 (PMC10432611; doi:10.1016/j.heliyon.2023.e18695)
Supplement: MMC 1 — Source code for the CRNN model. [file mmc1.zip › util/resnet_3d.py]

"""
The 3D resnet portion is the same as the old resnet_nlst76.py
Adapted from Chen et al. Med3D

YL
"""

import torch
import torch.nn as nn
import torch.nn.functional as F
from torch.autograd import Variable


__all__ = [
    'ResNet', 'resnet10', 'resnet18', 'resnet34', 'resnet50', 'resnet101',
    'resnet152', 'resnet200'
]


def conv3x3x3(in_planes, out_planes, stride=1, dilation=1):
    # 3x3x3 convolution with padding
    return nn.Conv3d(
        in_planes,
        out_planes,
        kernel_size=3,
        dilation=dilation,
        stride=stride,
        padding=dilation,
        bias=False)


def downsample_basic_block(x, planes, stride, no_cuda=False):
    out = F.avg_pool3d(x, kernel_size=1, stride=stride)
    zero_pads = torch.Tensor(
        out.size(0), planes - out.size(1), out.size(2), out.size(3),
        out.size(4)).zero_()
    if not no_cuda:
        if isinstance(out.data, torch.cuda.FloatTensor):
            zero_pads = zero_pads.cuda()

    out = Variable(torch.cat([out.data, zero_pads], dim=1))

    return out


class BasicBlock(nn.Module):
    expansion = 1

    def __init__(self, inplanes, planes, stride=1, dilation=1, downsample=None):
        super(BasicBlock, self).__init__()
        self.conv1 = conv3x3x3(inplanes, planes, stride=stride, dilation=dilation)
        self.bn1 = nn.BatchNorm3d(planes)
        self.relu = nn.ReLU(inplace=True)
        self.conv2 = conv3x3x3(planes, planes, dilation=dilation)
        self.bn2 = nn.BatchNorm3d(planes)
        self.downsample = downsample
        self.stride = stride
        self.dilation = dilation

    def forward(self, x):
        residual = x

        out = self.conv1(x)
        out = self.bn1(out)
        out = self.relu(out)
        out = self.conv2(out)
        out = self.bn2(out)

        if self.downsample is not None:
            residual = self.downsample(x)

        out += residual
        out = self.relu(out)

        return out


class Bottleneck(nn.Module):
    expansion = 4

    def __init__(self, inplanes, planes, stride=1, dilation=1, downsample=None):
        super(Bottleneck, self).__init__()
        self.conv1 = nn.Conv3d(inplanes, planes, kernel_size=1, bias=False)
        self.bn1 = nn.BatchNorm3d(planes)
        self.conv2 = nn.Conv3d(
            planes, planes, kernel_size=3, stride=stride, dilation=dilation, padding=dilation, bias=False)
        self.bn2 = nn.BatchNorm3d(planes)
        self.conv3 = nn.Conv3d(planes, planes * 4, kernel_size=1, bias=False)
        self.bn3 = nn.BatchNorm3d(planes * 4)
        self.relu = nn.ReLU(inplace=True)
        self.downsample = downsample
        self.stride = stride
        self.dilation = dilation

    def forward(self, x):
        residual = x

        out = self.conv1(x)
        out = self.bn1(out)
        out = self.relu(out)

        out = self.conv2(out)
        out = self.bn2(out)
        out = self.relu(out)

        out = self.conv3(out)
        out = self.bn3(out)

        if self.downsample is not None:
            residual = self.downsample(x)

        out += residual
        out = self.relu(out)

        return out


class ResNet(nn.Module):

    def __init__(self,
                 block,
                 layers,
                 no_cuda=False):
        self.inplanes = 64
        self.no_cuda = no_cuda
        super(ResNet, self).__init__()
        self.conv1 = nn.Conv3d(
            1,
            64,
            kernel_size=7,
            stride=(2, 2, 2),
            padding=(3, 3, 3),
            bias=False)

        self.bn1 = nn.BatchNorm3d(64)
        self.relu = nn.ReLU(inplace=True)
        self.maxpool = nn.MaxPool3d(kernel_size=(3, 3, 3), stride=2, padding=1)
        # NLST adjustment, increased kernel_size from (3,3,3), stride=2
        self.layer1 = self._make_layer(block, 64, layers[0])
        self.layer2 = self._make_layer(
            block, 128, layers[1], stride=2)
        self.layer3 = self._make_layer(
            block, 256, layers[2], stride=1, dilation=2)
        self.layer4 = self._make_layer(
            block, 512, layers[3], stride=1, dilation=4)

        # 2021-0112
        self.avgpool = nn.AdaptiveAvgPool3d((1, 1, 1))
        # self.first_lc = nn.Sequential(nn.Dropout(0.5),
        #                               nn.ReLU(),
        #                               nn.Linear(512 * block.expansion * 1,32))
        # self.nlst_cat = nn.Sequential(nn.Dropout(0.5),
        #                               nn.ReLU(),
        #                               nn.Linear(32,2))

        for m in self.modules():
            if isinstance(m, nn.Conv3d):
                # m.weight = nn.init.kaiming_normal(m.weight, mode='fan_out')
                # deprecation warning, torch 1.5.1
                m.weight = nn.init.kaiming_normal_(m.weight, mode='fan_out')
            elif isinstance(m, nn.BatchNorm3d):
                m.weight.data.fill_(1)
                m.bias.data.zero_()

    def _make_layer(self, block, planes, blocks, stride=1, dilation=1):
        downsample = None
        if stride != 1 or self.inplanes != planes * block.expansion:
            downsample = nn.Sequential(
                nn.Conv3d(self.inplanes,
                          planes * block.expansion,
                          kernel_size=1,
                          stride=stride,
                          bias=False), nn.BatchNorm3d(planes * block.expansion))

        layers = []
        layers.append(block(self.inplanes, planes, stride=stride, dilation=dilation, downsample=downsample))
        self.inplanes = planes * block.expansion
        for i in range(1, blocks):
            layers.append(block(self.inplanes, planes, dilation=dilation))

        return nn.Sequential(*layers)

    def forward(self, x):
        x = self.conv1(x)
        x = self.bn1(x)
        x = self.relu(x)
        x = self.maxpool(x)
        x = self.layer1(x)
        x = self.layer2(x)
        x = self.layer3(x)
        x = self.layer4(x)
        x = self.avgpool(x)
        x = x.view(x.size(0), -1)
        # the output shape is [512 * block.expansion * 1]
        # x = self.first_lc(x)
        # x = self.nlst_cat(x)

        return x


# ResNet at different depth:
def resnet10(**kwargs):
    """Constructs a ResNet-18 model.
    """
    model = ResNet(BasicBlock, [1, 1, 1, 1], **kwargs)
    return model


def resnet18(**kwargs):
    """Constructs a ResNet-18 model.
    """
    model = ResNet(BasicBlock, [2, 2, 2, 2], **kwargs)
    return model


def resnet34(**kwargs):
    """Constructs a ResNet-34 model.
    """
    model = ResNet(BasicBlock, [3, 4, 6, 3], **kwargs)
    return model


def resnet50(**kwargs):
    """Constructs a ResNet-50 model.
    """
    model = ResNet(Bottleneck, [3, 4, 6, 3], **kwargs)
    return model


def resnet101(**kwargs):
    """Constructs a ResNet-101 model.
    """
    model = ResNet(Bottleneck, [3, 4, 23, 3], **kwargs)
    return model


def resnet152(**kwargs):
    """Constructs a ResNet-101 model.
    """
    model = ResNet(Bottleneck, [3, 8, 36, 3], **kwargs)
    return model


def resnet200(**kwargs):
    """Constructs a ResNet-101 model.
    """
    model = ResNet(Bottleneck, [3, 24, 36, 3], **kwargs)
    return model
