# Supplementary material for: A hybrid CNN-RNN approach for survival analysis in a Lung Cancer Screening study
Source: Heliyon. 2023 Aug 3;9(8):e18695. doi: 10.1016/j.heliyon.2023.e18695 (PMC10432611; doi:10.1016/j.heliyon.2023.e18695)
Supplement: MMC 1 — Source code for the CRNN model. [file mmc1.zip › README.md]

# A hybrid CNN-RNN approach for survival analysis in a Lung Cancer Screening study

**Note** Rearranging for public release

  A hybrid CNN-RNN approach for survival analysis in a Lung Cancer Screening study
  [[preprint]](https://arxiv.org/abs/2303.10789)


## Code structure

* util

    * resnet_3d.py: 3D implementation of the ResNet by [Chen et al. 2019](https://arxiv.org/abs/1904.00625)
    * crnn_model.py: hybrid CNN-RNN models used in the study.


## To cite

    @article{lu2023hybrid,
    title={A hybrid CNN-RNN approach for survival analysis in a Lung Cancer Screening study},
    author={Lu, Yaozhi and Aslani, Shahab and Zhao, An and Shahin, Ahmed and Barber, David and Emberton, Mark and Alexander, Daniel C and Jacob, Joseph},
    journal={arXiv preprint arXiv:2303.10789},
    year={2023}
    }
